# Supplementary material for: ATP128 Clinical Therapeutic Cancer Vaccine Activates NF-κB and IRF3 Pathways through TLR4 and TLR2 in Human Monocytes and Dendritic Cells
Source: Cancers (Basel). 2022 Oct 20;14(20):5134. doi: 10.3390/cancers14205134 (PMC9600632; doi:10.3390/cancers14205134)
Supplement: Supplementary file 1 [file cancers-14-05134-s001.zip]

Archive with 2 entries (2 files):
- cancers-1919637-File S1. original-images.zip
- cancers-1919637-supplementary figures and tables.pdf
